# Supplementary material for: Inhibition of the insulin-like growth factor-1 receptor potentiates acute effects of castration in a rat model for prostate cancer growth in bone
Source: Clin Exp Metastasis. 2017 Apr 26;34(3):261–71. doi: 10.1007/s10585-017-9848-8 (PMC5442252; doi:10.1007/s10585-017-9848-8)
Supplement: Supplementary file 4 — Supplementary Table 2 [file 10585_2017_9848_MOESM4_ESM.xlsx]

## Sheet: Blad1
Supplementary Table 2 Gene products correlated with IGF-1R immunoreactivity score
in clinical bone metastasis biopsies from patients with prostate cancer, according to
OPLS multivariate modeling (VIP≥2)
Var ID	SYMBOL	p(corr)	VIP
ILMN_1780618	TMEM192	0.755781	2.51985
ILMN_3266128	LOC100129553	0.729821	2.4333
ILMN_1802831	MTMR12	0.727629	2.42599
ILMN_1718093	ALG1	0.720979	2.40382
ILMN_1673681	SLC46A1	0.713631	2.37932
ILMN_3279277	LOC387930	0.706752	2.35638
ILMN_1730523	FAM195A	0.703808	2.34656
ILMN_2189859	FLJ38482	0.703653	2.34605
ILMN_1671452	MRPL44	0.702023	2.34061
ILMN_1662954	CCT7	0.700233	2.33464
ILMN_1657483	SEC23B	0.699069	2.33077
ILMN_3228700	POLD2	0.699011	2.33057
ILMN_1663158	ZNF174	0.698505	2.32888
ILMN_2366246	SEC23B	0.697321	2.32494
ILMN_1709880	RPLP0	0.696047	2.32069
ILMN_1651899	LOC653314	0.693419	2.31193
ILMN_1677955	ENTPD6	0.689548	2.29902
ILMN_1726893	EPN3	0.687861	2.2934
ILMN_1701229	RBM12	0.683439	2.27865
ILMN_1666325	ALG10B	0.682683	2.27613
ILMN_1813671	SLC25A1	0.678764	2.26307
ILMN_3304519	LOC728576	0.675826	2.25327
ILMN_2396410	CS	0.673414	2.24523
ILMN_1697614	NHP2L1	0.67226	2.24138
ILMN_1685678	EEF1B2	0.668163	2.22772
ILMN_1655051	FAM86B1	0.666705	2.22286
ILMN_2278235	CTBP1	0.664493	2.21549
ILMN_1705266	RELA	0.663677	2.21276
ILMN_1730879	CBY1	0.662753	2.20968
ILMN_1745513	MCAT	0.661947	2.207
ILMN_1734895	SFT2D1	0.66154	2.20564
ILMN_1656807	RPL27	0.661232	2.20461
ILMN_1701832	RPL19	0.660794	2.20315
ILMN_2318733	BNIP1	0.657952	2.19368
ILMN_1796113	BCDIN3D	0.65702	2.19057
ILMN_2333440	TM9SF1	0.656866	2.19005
ILMN_1779032	LOC642502	0.656511	2.18887
ILMN_1779648	HIST3H2A	0.656501	2.18884
ILMN_1714397	CRYL1	0.654764	2.18305
ILMN_1656042	KIAA0319L	0.654293	2.18148
ILMN_1756723	DPP7	0.653546	2.17899
ILMN_1777444	STX5	0.651394	2.17181
ILMN_1797684	PDCD2	0.650418	2.16856
ILMN_1709740	TXNDC16	0.649005	2.16385
ILMN_3297317	LOC728658	0.648606	2.16252
ILMN_2409706	WDR20	0.648417	2.16189
ILMN_2253300	TM9SF1	0.647909	2.16019
ILMN_1766650	FOXA1	0.645694	2.15281
ILMN_2319994	RPL3	0.645529	2.15226
ILMN_1798395	PIGH	0.644136	2.14761
ILMN_1786105	PCBD1	0.643961	2.14703
ILMN_1736585	TMED10	0.642732	2.14293
ILMN_2346831	MGAT2	0.640108	2.13418
ILMN_2093231	WBP1	0.639257	2.13135
ILMN_1670817	GRPEL1	0.637972	2.12706
ILMN_1708093	ARHGEF5	0.637877	2.12675
ILMN_1672004	TOB1	0.637832	2.1266
ILMN_2411915	ATG4B	0.637693	2.12613
ILMN_1666609	USP22	0.636284	2.12143
ILMN_1757956	PCGF1	0.636145	2.12097
ILMN_3290211	LOC644761	0.635605	2.11917
ILMN_1746917	LOC729843	0.635129	2.11758
ILMN_1774066	TMEM141	0.633604	2.1125
ILMN_1730304	ALG10B	0.632472	2.10873
ILMN_1798636	RPL32	0.632291	2.10812
ILMN_1764261	TMEM128	0.631883	2.10676
ILMN_1738883	RNF135	0.631425	2.10523
ILMN_1753457	PKP3	0.630013	2.10052
ILMN_1740505	SGMS1	0.629955	2.10033
ILMN_1739045	LOC647009	0.629206	2.09784
ILMN_1795906	PCBD1	0.628653	2.09599
ILMN_1659095	LOC644029	0.628127	2.09424
ILMN_2290007	COBRA1	0.627806	2.09317
ILMN_3243744	EAPP	0.626793	2.08979
ILMN_3248848	LOC100134407	0.626561	2.08902
ILMN_3269775	C14orf109	0.626176	2.08773
ILMN_1715926	LOC642210	0.625339	2.08494
ILMN_1698940	LOC653232	0.625307	2.08484
ILMN_3291098	LOC643531	0.622979	2.07707
ILMN_1761450	DHRS4L2	0.622891	2.07678
ILMN_1704238	C14orf126	0.622488	2.07544
ILMN_3235188	LOC100131187	0.621748	2.07297
ILMN_1743499	POLDIP2	0.620549	2.06897
ILMN_2395969	PRDX3	0.620537	2.06893
ILMN_1742109	DNAJC19	0.620405	2.06849
ILMN_1652722	C14orf2	0.620314	2.06819
ILMN_2325112	C22orf40	0.620266	2.06803
ILMN_1745702	LOC646675	0.619654	2.06599
ILMN_2116366	RPL12	0.6193	2.06481
ILMN_3287422	LOC650515	0.618923	2.06355
ILMN_1727855	PEMT	0.618102	2.06081
ILMN_2364928	APBA2BP	0.617733	2.05958
ILMN_1687266	TMEM191B	0.617495	2.05879
ILMN_1761262	MPI	0.61673	2.05624
ILMN_1686401	LOC728739	0.616707	2.05616
ILMN_1796669	PSEN1	0.615884	2.05342
ILMN_1657823	PMEPA1	0.615555	2.05232
ILMN_2395974	PRDX3	0.614892	2.05011
ILMN_1707810	RPS5	0.614733	2.04958
ILMN_1704315	LOC389435	0.614657	2.04933
ILMN_1673395	PIGO	0.614458	2.04866
ILMN_1673886	SIM2	0.612533	2.04225
ILMN_2372011	SCAND1	0.611961	2.04034
ILMN_1758173	TMEM99	0.611385	2.03842
ILMN_1741970	JUP	0.611377	2.03839
ILMN_1660305	PDE12	0.610185	2.03442
ILMN_2218277	RPS2	0.609536	2.03225
ILMN_1772998	LOC647436	0.6093	2.03147
ILMN_1737586	LOC653994	0.608546	2.02895
ILMN_1679693	TMEM87B	0.607885	2.02675
ILMN_2391512	NAAA	0.607771	2.02637
ILMN_1653793	PDPK1	0.607523	2.02554
ILMN_1812688	C2orf18	0.607137	2.02426
ILMN_1720422	G3BP2	0.60701	2.02383
ILMN_3213176	LOC728263	0.606802	2.02314
ILMN_1689257	MAEA	0.606376	2.02172
ILMN_2251184	ERP29	0.606356	2.02165
ILMN_1664367	COQ6	0.606062	2.02067
ILMN_1675946	LOC401238	0.605676	2.01938
ILMN_1681008	CGRRF1	0.605465	2.01868
ILMN_1780460	C9orf41	0.604864	2.01668
ILMN_1790282	NUDT19	0.604242	2.0146
ILMN_1744649	PSMB5	0.603854	2.01331
ILMN_2080158	FAM10A7	0.603237	2.01125
ILMN_1708900	TMEM161A	0.603122	2.01087
ILMN_1720430	PPDPF	0.602986	2.01041
ILMN_1771126	RORC	0.602441	2.0086
ILMN_1749738	NECAB3	0.601987	2.00708
ILMN_1741005	RG9MTD2	0.601663	2.006
ILMN_1658746	PTPLAD1	0.601537	2.00558
ILMN_1672366	PIGY	0.601482	2.0054
ILMN_1860288		0.60137	2.00503
ILMN_3243700	RPS8	0.601152	2.0043
ILMN_2143795	MGC4677	-0.600007	2.00048
ILMN_1739640	DCHS1	-0.600117	2.00085
ILMN_1658628	C14orf72	-0.60015	2.00096
ILMN_1687583	CAV1	-0.600302	2.00147
ILMN_1815690	TIE1	-0.600425	2.00188
ILMN_1822307		-0.600445	2.00194
ILMN_2372974	SIRPA	-0.600448	2.00195
ILMN_2404625	LAT	-0.600938	2.00359
ILMN_1772233	CENTD2	-0.601045	2.00395
ILMN_1676924	CD247	-0.601298	2.00479
ILMN_2142185	CLEC14A	-0.601334	2.00491
ILMN_3289685	LOC645452	-0.601525	2.00555
ILMN_2375319	RASGRP2	-0.601617	2.00585
ILMN_2188204	ATG12	-0.601631	2.0059
ILMN_3251944	LOC100130598	-0.601702	2.00613
ILMN_1700183	APLNR	-0.601786	2.00642
ILMN_1660114	MMRN1	-0.60182	2.00653
ILMN_1768197	ROD1	-0.601849	2.00662
ILMN_2079655	KLRB1	-0.601873	2.0067
ILMN_1699665	CLIC6	-0.602156	2.00765
ILMN_1685750	RAB3C	-0.60237	2.00836
ILMN_2325837	CD3D	-0.602631	2.00923
ILMN_1749070	HLA-DPB1	-0.602948	2.01029
ILMN_1814022	NR1H3	-0.603771	2.01303
ILMN_1719433	CD1D	-0.603837	2.01325
ILMN_1748206	C20orf160	-0.603891	2.01343
ILMN_2276758	POFUT1	-0.603909	2.01349
ILMN_1693826	HAVCR2	-0.604008	2.01382
ILMN_2095660	TMEM156	-0.604097	2.01412
ILMN_1755649	SLC16A5	-0.604217	2.01452
ILMN_3245600	LRRC37B2	-0.60468	2.01606
ILMN_1653028	COL4A1	-0.604946	2.01695
ILMN_2253732	ST8SIA4	-0.604978	2.01706
ILMN_1780533	RNASE6	-0.605016	2.01718
ILMN_1799725	DOCK2	-0.60506	2.01733
ILMN_1719236	CDH5	-0.605117	2.01752
ILMN_1792679	ITGA5	-0.605141	2.0176
ILMN_1736567	CD74	-0.605205	2.01781
ILMN_1719905	TLR10	-0.60534	2.01826
ILMN_1754842	DLGAP4	-0.60535	2.0183
ILMN_1760027	WAS	-0.60556	2.019
ILMN_1799134	KLRD1	-0.605594	2.01911
ILMN_2367753	ATP2B4	-0.605595	2.01911
ILMN_2317580	SHANK3	-0.605878	2.02006
ILMN_2277537	MUTYH	-0.605881	2.02007
ILMN_2380801	FYN	-0.606016	2.02052
ILMN_2062468	IGFBP7	-0.606141	2.02093
ILMN_1778788	AMOTL2	-0.606378	2.02173
ILMN_1744604	CYBA	-0.606442	2.02194
ILMN_1755657	RASIP1	-0.606606	2.02248
ILMN_1693650	FES	-0.607079	2.02406
ILMN_1662843	CD53	-0.607305	2.02481
ILMN_1707791	TAZ	-0.607323	2.02487
ILMN_1655987	STAB1	-0.607898	2.02679
ILMN_1810116	INPP5B	-0.608044	2.02728
ILMN_1794085	SAPS1	-0.608125	2.02755
ILMN_1681356	PDE2A	-0.608159	2.02766
ILMN_1667825	MLKL	-0.608306	2.02815
ILMN_1810782	SH3KBP1	-0.608914	2.03018
ILMN_2091084	C8orf37	-0.609367	2.03169
ILMN_1660364	PSCD4	-0.609479	2.03206
ILMN_1680579	ATP2B4	-0.609613	2.03251
ILMN_1785202	STAT4	-0.609723	2.03288
ILMN_2309848	FXYD5	-0.610092	2.03411
ILMN_1754894	C1orf162	-0.610166	2.03435
ILMN_3274929	LOC653924	-0.61083	2.03657
ILMN_1704286	FXYD5	-0.611138	2.0376
ILMN_2071809	MGP	-0.61117	2.0377
ILMN_1652825	IL10RA	-0.611215	2.03785
ILMN_2379599	CD163	-0.611475	2.03872
ILMN_3233135	FAM178A	-0.611515	2.03885
ILMN_1752755	VWF	-0.611899	2.04013
ILMN_1717877	IVNS1ABP	-0.612142	2.04094
ILMN_1724533	LY96	-0.612389	2.04177
ILMN_2404795	SULT1A1	-0.612648	2.04263
ILMN_1690963	ASAP1	-0.612799	2.04313
ILMN_1694213	PLEKHO1	-0.613	2.0438
ILMN_1750805	ARHGAP30	-0.613594	2.04578
ILMN_1775444	FLJ12078	-0.613673	2.04605
ILMN_1702231	C1orf54	-0.613732	2.04624
ILMN_1693452	GAL3ST4	-0.613741	2.04627
ILMN_1775734	SH2D3C	-0.613791	2.04644
ILMN_1776435	GPRIN3	-0.613872	2.04671
ILMN_1788689	PHIP	-0.613914	2.04685
ILMN_1674985	TMEM51	-0.614149	2.04763
ILMN_3247256	LOC646996	-0.614407	2.0485
ILMN_1867517		-0.614464	2.04868
ILMN_2107068	HOXA2	-0.614568	2.04903
ILMN_1770433	PIK3CG	-0.614614	2.04919
ILMN_1651692	STK10	-0.614814	2.04985
ILMN_2387696	CCR6	-0.614857	2.04999
ILMN_1682993	NKG7	-0.614923	2.05022
ILMN_1811719	MYO7A	-0.615146	2.05096
ILMN_2066066	HLA-DRB6	-0.615261	2.05134
ILMN_1667224	SLAMF8	-0.615264	2.05135
ILMN_1694426	ROR2	-0.616161	2.05434
ILMN_1727284	CD4	-0.61619	2.05444
ILMN_2155322	ZNF652	-0.616266	2.05469
ILMN_3269655	FLJ35390	-0.616448	2.0553
ILMN_3183544	LOC100130168	-0.616448	2.0553
ILMN_1740385	CEP164	-0.616855	2.05666
ILMN_1798006	ANKRD35	-0.616925	2.05689
ILMN_3243549	LOC100133465	-0.617184	2.05775
ILMN_3294235	LOC100133177	-0.617291	2.05811
ILMN_3250257	ACVRL1	-0.617302	2.05815
ILMN_3237839	ZNF674	-0.617953	2.06032
ILMN_1664362	SGIP1	-0.617956	2.06033
ILMN_1785005	NCF4	-0.617992	2.06045
ILMN_1813641	C9orf167	-0.618424	2.06189
ILMN_1655563	KIAA0427	-0.618437	2.06193
ILMN_1710923	SLAMF7	-0.618553	2.06232
ILMN_1738552	SLC1A3	-0.619108	2.06417
ILMN_1791494	SYNPO2	-0.619322	2.06488
ILMN_1750093	SDHALP1	-0.619491	2.06544
ILMN_2359800	MS4A6A	-0.619722	2.06621
ILMN_1785902	C1QC	-0.619816	2.06653
ILMN_1727098	PPP1R16B	-0.620094	2.06745
ILMN_2388070	TMEM44	-0.62014	2.06761
ILMN_3309468	MGC12982	-0.620343	2.06829
ILMN_1687538	ETS1	-0.620402	2.06848
ILMN_1738482	CEP27	-0.620513	2.06885
ILMN_2328378	OSBPL3	-0.620689	2.06944
ILMN_1757186	GIMAP1	-0.620701	2.06948
ILMN_1805693	GMIP	-0.62096	2.07034
ILMN_1764769	VWA5A	-0.621048	2.07063
ILMN_1676632	DISC1	-0.621058	2.07067
ILMN_3228688	LOC730415	-0.621263	2.07135
ILMN_1814039	LOC653086	-0.621324	2.07156
ILMN_2377669	CD247	-0.62155	2.07231
ILMN_1710434	TBC1D10C	-0.621567	2.07237
ILMN_1796339	PLEKHA2	-0.621569	2.07237
ILMN_1721035	MS4A6A	-0.621611	2.07251
ILMN_2235707	ITIH5	-0.621813	2.07319
ILMN_2148290	PDCD7	-0.621897	2.07347
ILMN_1653412	RAXL1	-0.622121	2.07421
ILMN_1738147	NES	-0.622262	2.07468
ILMN_1750961	TM6SF1	-0.622315	2.07486
ILMN_3227321	LOC731542	-0.622338	2.07494
ILMN_1730504	AGPAT4	-0.622502	2.07548
ILMN_1775692	EIF4G3	-0.622724	2.07622
ILMN_2153787	ARRDC5	-0.622737	2.07627
ILMN_2413158	PODXL	-0.622886	2.07676
ILMN_2359742	CTSB	-0.62335	2.07831
ILMN_1697554	SASH3	-0.623562	2.07902
ILMN_2388975	CERK	-0.623577	2.07907
ILMN_2085012	TMEM176B	-0.62369	2.07944
ILMN_1674983	LOC387841	-0.623884	2.08009
ILMN_2098126	CCL5	-0.624274	2.08139
ILMN_1666594	IRF8	-0.624907	2.0835
ILMN_1763000	ADAP2	-0.624985	2.08376
ILMN_3240943	LOC100133772	-0.625326	2.0849
ILMN_2379644	CD74	-0.62544	2.08528
ILMN_3238196	CYTH4	-0.625688	2.0861
ILMN_3239775	ODZ4	-0.625719	2.08621
ILMN_1770641	KLHL3	-0.625952	2.08699
ILMN_2258816	SAMD3	-0.626263	2.08802
ILMN_1737805	TPCN1	-0.626489	2.08878
ILMN_1749878	FAM124B	-0.626607	2.08917
ILMN_1815890	IL12RB1	-0.627192	2.09112
ILMN_1766411	AP1S2	-0.627475	2.09207
ILMN_1811050	CCDC88A	-0.627585	2.09243
ILMN_2381537	CRCP	-0.627652	2.09265
ILMN_2348268	IFFO1	-0.628178	2.09441
ILMN_2120273	AP1S2	-0.62823	2.09458
ILMN_1755658	ABI3	-0.628582	2.09576
ILMN_3243175	LOC100132727	-0.628599	2.09581
ILMN_1760778	ENG	-0.628944	2.09696
ILMN_1734740	GPR65	-0.628949	2.09698
ILMN_1713749	CORO1A	-0.629125	2.09756
ILMN_3244457	EHBP1L1	-0.629298	2.09814
ILMN_1687857	ST6GALNAC4	-0.629511	2.09885
ILMN_1699931	HCST	-0.629792	2.09979
ILMN_1753547	STAT5A	-0.629878	2.10007
ILMN_2077130	MSH3	-0.630076	2.10074
ILMN_1714523	HEPH	-0.630339	2.10161
ILMN_1731233	GZMH	-0.630382	2.10175
ILMN_1798581	MCM8	-0.630624	2.10256
ILMN_1795089	RASAL3	-0.630731	2.10292
ILMN_1747775	STX2	-0.630917	2.10354
ILMN_1770290	CNN2	-0.63099	2.10378
ILMN_1807372	ADORA2A	-0.631016	2.10387
ILMN_3232282	LOC100130445	-0.631589	2.10578
ILMN_2117809	DUXAP3	-0.631771	2.10639
ILMN_1776157	42617	-0.632135	2.1076
ILMN_1737574	LOC648605	-0.632212	2.10786
ILMN_1814204	C21orf55	-0.632833	2.10993
ILMN_1779324	GZMA	-0.632875	2.11007
ILMN_1773380	UNC13D	-0.632879	2.11008
ILMN_1714861	CD68	-0.633017	2.11054
ILMN_1792885	CTSC	-0.633067	2.11071
ILMN_1697971	TRIM38	-0.633446	2.11197
ILMN_1730678	ANKRD30B	-0.633621	2.11256
ILMN_1805668	ZNF486	-0.633676	2.11274
ILMN_2396991	HCST	-0.633693	2.1128
ILMN_1652533	DKFZp434K191	-0.633888	2.11345
ILMN_1769575	JAM3	-0.634521	2.11556
ILMN_1698766	PYCARD	-0.634555	2.11567
ILMN_1772686	FGD3	-0.634978	2.11708
ILMN_1754969	LMCD1	-0.635024	2.11723
ILMN_3307651	APOBEC3D	-0.635212	2.11786
ILMN_2162367	DMC1	-0.635321	2.11822
ILMN_1679929	KLF13	-0.63569	2.11945
ILMN_1689518	PECAM1	-0.635877	2.12008
ILMN_1701643	GDPD5	-0.635938	2.12028
ILMN_2041368	RN7SL1	-0.636047	2.12064
ILMN_1759326	P2RX7	-0.63612	2.12089
ILMN_1796537	FYB	-0.636304	2.1215
ILMN_1750429	MKNK1	-0.636455	2.122
ILMN_3236377	C2orf69	-0.636503	2.12216
ILMN_1764383	MCOLN1	-0.636691	2.12279
ILMN_2363392	TNFSF14	-0.636936	2.12361
ILMN_1684357	C14orf139	-0.637163	2.12437
ILMN_1815719	PLCG2	-0.637296	2.12481
ILMN_1688848	TMEM44	-0.637333	2.12493
ILMN_2079098	C9orf80	-0.638411	2.12853
ILMN_1658639	SLC46A3	-0.638687	2.12944
ILMN_1686623	CSF1R	-0.638975	2.1304
ILMN_1654396	ITGB2	-0.639148	2.13098
ILMN_2366212	CD79B	-0.639422	2.1319
ILMN_2376458	CSF2RA	-0.6398	2.13316
ILMN_1766275	PIK3CD	-0.639893	2.13347
ILMN_1752046	SH2B3	-0.639992	2.1338
ILMN_1658407	SLC43A3	-0.640145	2.13431
ILMN_1773855	CPT1C	-0.640325	2.13491
ILMN_1787461	RUNX3	-0.640761	2.13636
ILMN_1761277	PDE4C	-0.641033	2.13727
ILMN_1662799	GPSM3	-0.64176	2.13969
ILMN_1696347	CTSC	-0.641877	2.14008
ILMN_2192281	CARD8	-0.641943	2.1403
ILMN_1765109	TNFRSF25	-0.641982	2.14043
ILMN_1765696	FARSLB	-0.642001	2.1405
ILMN_1707804	SULT1A3	-0.642408	2.14185
ILMN_2148944	ADCY4	-0.642461	2.14203
ILMN_2216582	LYL1	-0.642511	2.14219
ILMN_2073307	IL10	-0.64266	2.14269
ILMN_2125747	LOC606724	-0.642784	2.14311
ILMN_2049343	LOC642947	-0.643008	2.14385
ILMN_1744897	KCNN3	-0.643033	2.14394
ILMN_1675956	LYST	-0.643908	2.14685
ILMN_2394438	FAM177A1	-0.644	2.14716
ILMN_1810836	PDE5A	-0.644267	2.14805
ILMN_1670130	ARID3A	-0.644557	2.14902
ILMN_1802106	APOBEC3G	-0.644578	2.14909
ILMN_2104141	FGD5	-0.644718	2.14955
ILMN_1683148	PRICKLE2	-0.645336	2.15161
ILMN_1749006	RCSD1	-0.64553	2.15226
ILMN_1778226	EXTL3	-0.645604	2.15251
ILMN_1765860	DOCK11	-0.645956	2.15368
ILMN_2099277	HTRA4	-0.646085	2.15411
ILMN_1816603		-0.646194	2.15447
ILMN_3301468	LOC729324	-0.646398	2.15516
ILMN_1680774	LOC730994	-0.646524	2.15558
ILMN_1756071	MFGE8	-0.646557	2.15569
ILMN_1666819	PHLDB1	-0.646568	2.15572
ILMN_2211724	C21orf24	-0.646573	2.15574
ILMN_1761199	SLCO2B1	-0.646762	2.15637
ILMN_1704730	CD93	-0.647181	2.15776
ILMN_1768284	P2RY8	-0.647872	2.16007
ILMN_1718769	ITSN1	-0.648394	2.16181
ILMN_3245630	ECSCR	-0.648395	2.16181
ILMN_2413064	ST6GALNAC4	-0.648962	2.1637
ILMN_2180929	SLC16A12	-0.649168	2.16439
ILMN_1690566	RASSF4	-0.649355	2.16501
ILMN_2342455	PPA2	-0.650215	2.16788
ILMN_1737918	C1QA	-0.650394	2.16848
ILMN_1810275	SLC7A7	-0.650615	2.16921
ILMN_2264011	GRAP	-0.650651	2.16933
ILMN_1659895	MSN	-0.650734	2.16961
ILMN_1747251	LTB4R	-0.650758	2.16969
ILMN_3248591	LTBP2	-0.650765	2.16972
ILMN_1673069	DPP9	-0.651024	2.17058
ILMN_1675222	PLXND1	-0.651156	2.17102
ILMN_1732967	KIAA1949	-0.651218	2.17123
ILMN_2317581	SHANK3	-0.651584	2.17244
ILMN_1678143	ARHGDIB	-0.65205	2.174
ILMN_2175912	ITGB2	-0.65313	2.1776
ILMN_2096719	GRK5	-0.653705	2.17952
ILMN_1758146	SIRPA	-0.653868	2.18006
ILMN_1764788	TNFRSF1B	-0.653959	2.18037
ILMN_1799614	PNPLA6	-0.654218	2.18123
ILMN_1797731	MS4A6A	-0.654813	2.18321
ILMN_2115005	FGD2	-0.655346	2.18499
ILMN_3226663	MGC26356	-0.655568	2.18573
ILMN_1691339	CLEC1A	-0.65578	2.18644
ILMN_1695851	PARVG	-0.655976	2.18709
ILMN_2180519	LOC729603	-0.656068	2.18739
ILMN_1870041		-0.6564	2.1885
ILMN_1668526	GVIN1	-0.656546	2.18899
ILMN_2129545	GNB4	-0.656663	2.18938
ILMN_1815057	PDGFRB	-0.656717	2.18956
ILMN_1768940	COL15A1	-0.657415	2.19189
ILMN_1864900	MIAT	-0.657801	2.19317
ILMN_3244728	LOC100134159	-0.657849	2.19333
ILMN_1691539	LAT	-0.65877	2.19641
ILMN_1751868	TCTEX1D1	-0.65897	2.19707
ILMN_2097410	DAPP1	-0.659091	2.19748
ILMN_2051408	PNPT1	-0.659097	2.19749
ILMN_1744212	INPP5D	-0.659541	2.19897
ILMN_1766054	ABCA1	-0.660058	2.2007
ILMN_2407669	PEAR1	-0.660161	2.20104
ILMN_1773125	ENTPD1	-0.660444	2.20198
ILMN_1770824	ARHGAP4	-0.66047	2.20207
ILMN_1787705	ATP6V1B2	-0.661248	2.20467
ILMN_1701731	AKR1B1	-0.6613	2.20484
ILMN_2316974	LILRB1	-0.661384	2.20512
ILMN_2128428	DAB2	-0.661653	2.20602
ILMN_3277365	LOC100133233	-0.662059	2.20737
ILMN_3245066	DENND4B	-0.662129	2.2076
ILMN_1711156	LOC645895	-0.662732	2.20961
ILMN_2334243	CREB1	-0.662976	2.21043
ILMN_1796409	C1QB	-0.663795	2.21316
ILMN_2232121	GPR65	-0.663808	2.2132
ILMN_1751576	TEK	-0.664027	2.21393
ILMN_1690921	STAT2	-0.664563	2.21572
ILMN_1676955	TYK2	-0.66462	2.21591
ILMN_2397484	GJC1	-0.664771	2.21641
ILMN_1728830	GRK5	-0.66494	2.21698
ILMN_1807873	SNX6	-0.664961	2.21705
ILMN_2122103	ETS1	-0.665415	2.21856
ILMN_1661695	IRAK3	-0.665856	2.22003
ILMN_3206390	LOC727808	-0.666324	2.22159
ILMN_1727402	HCLS1	-0.667887	2.2268
ILMN_2058337	ROCK2	-0.667958	2.22704
ILMN_1745599	LOC643977	-0.669382	2.23179
ILMN_1656233	LOC389517	-0.669606	2.23253
ILMN_1709683	RASSF2	-0.670055	2.23403
ILMN_1751851	CECR1	-0.670586	2.2358
ILMN_1764577	MFNG	-0.670626	2.23593
ILMN_1705783	NXF1	-0.671042	2.23732
ILMN_2395214	FMNL3	-0.67124	2.23798
ILMN_2406132	LILRB3	-0.671261	2.23805
ILMN_1795949	CORO7	-0.671427	2.2386
ILMN_2261519	AIRE	-0.671662	2.23939
ILMN_3255792	LOC100128505	-0.672497	2.24217
ILMN_1704084	CMAH	-0.672646	2.24267
ILMN_1800697	LDB2	-0.672773	2.24309
ILMN_1795507	ABCA6	-0.672878	2.24344
ILMN_2087656	SLCO2B1	-0.673901	2.24685
ILMN_1686555	FYN	-0.674758	2.24971
ILMN_1778457	IL18	-0.675098	2.25084
ILMN_3284366	LOC644745	-0.675265	2.2514
ILMN_2357386	FKTN	-0.675328	2.25161
ILMN_1764571	ARHGAP23	-0.675389	2.25181
ILMN_2066151	TEK	-0.67571	2.25288
ILMN_1658411	CHD4	-0.675867	2.25341
ILMN_1748473	GIMAP4	-0.67599	2.25382
ILMN_1674250	NCKAP1L	-0.676261	2.25472
ILMN_1712532	CARD9	-0.676895	2.25683
ILMN_1760493	LIMS2	-0.677673	2.25943
ILMN_1872404		-0.679398	2.26518
ILMN_2362858	PILRA	-0.680933	2.2703
ILMN_2157277	AKR1D1	-0.681173	2.2711
ILMN_1770673	AKNA	-0.681964	2.27374
ILMN_1766657	STOM	-0.682977	2.27711
ILMN_2401906	CDAN1	-0.684515	2.28224
ILMN_1769383	GIMAP5	-0.684737	2.28298
ILMN_2249920	FYN	-0.687379	2.29179
ILMN_1803423	ARHGEF6	-0.688228	2.29462
ILMN_1672503	DPYSL2	-0.688809	2.29656
ILMN_1759872	LOC643509	-0.688813	2.29657
ILMN_3201643	LOC100133019	-0.689356	2.29838
ILMN_2215061	ORC6L	-0.689517	2.29892
ILMN_1745954	CORO1C	-0.693101	2.31087
ILMN_1784749	GAS6	-0.693633	2.31264
ILMN_1808501	SH3KBP1	-0.694481	2.31547
ILMN_2182482	SHCBP1	-0.69764	2.326
ILMN_1800787	RFTN1	-0.69889	2.33017
ILMN_2161007	GABPB2	-0.699768	2.3331
ILMN_1779558	GAS6	-0.701534	2.33898
ILMN_3205910	LOC100131541	-0.701872	2.34011
ILMN_1690064	RUNDC2C	-0.703331	2.34498
ILMN_1672547	MYO9B	-0.703646	2.34602
ILMN_1812640	AHR	-0.705042	2.35068
ILMN_1776678	GIMAP7	-0.705384	2.35182
ILMN_3249230	LOC100133649	-0.706627	2.35596
ILMN_1813572	IL16	-0.707228	2.35797
ILMN_1913678		-0.708574	2.36245
ILMN_1703477	ARHGEF2	-0.709866	2.36676
ILMN_2086612	CMAH	-0.71019	2.36784
ILMN_1664644	ATG16L2	-0.710248	2.36804
ILMN_1700182	LOC400721	-0.711503	2.37222
ILMN_1791057	IFNAR2	-0.711831	2.37332
ILMN_2152581	STK38	-0.712129	2.37431
ILMN_1747305	GIMAP8	-0.716836	2.39
ILMN_2121068	ADAM17	-0.717389	2.39185
ILMN_1659490	LOC653158	-0.717947	2.39371
ILMN_2183687	LIME1	-0.719874	2.40013
ILMN_1737025	PLCL2	-0.722985	2.4105
ILMN_1900270		-0.730868	2.43679
ILMN_1671054	HLA-A	-0.735703	2.45291
ILMN_1672834	SSH2	-0.740169	2.4678
ILMN_1814194	TCF4	-0.741776	2.47315
ILMN_1689318	NUAK1	-0.743906	2.48026
ILMN_1670539	LOC92017	-0.751399	2.50524
ILMN_2359907	CD68	-0.753377	2.51183
ILMN_1778240	GFOD1	-0.766915	2.55697
ILMN_3248263	CCDC93	-0.775896	2.58691
