# Supplementary material for: Inhibition of the insulin-like growth factor-1 receptor potentiates acute effects of castration in a rat model for prostate cancer growth in bone
Source: Clin Exp Metastasis. 2017 Apr 26;34(3):261–71. doi: 10.1007/s10585-017-9848-8 (PMC5442252; doi:10.1007/s10585-017-9848-8)
Supplement: Supplementary file 5 — Supplementary Table 3 [file 10585_2017_9848_MOESM5_ESM.xlsx]

## Sheet: Blad1
Supplementary Table 3 The most significantly enriched process networks associated with IGF-1R immunoreactivity score in prostate cancer bone metastases
Decreased Networks	In Data	Total	P (FDR)	Gene transcripts in data
Immune response_Phagocytosis	21	222	6.74084e-06	ROCK2, PI3K cat class IA, ITGB2, ILT2, Adenosine A2a receptor, MFGE8, LAT, Myosin IXb, ITGA5, p22-phox, MSN (moesin), PLC-gamma, ERM proteins, SHPS-1, PI3K cat class IA (p110-delta), p40-phox, SLAP-130(ADAP), ROCK, CORO1A(CLABP, TACO), WASP, PLC-gamma 2
Cell adhesion_Leucocyte chemotaxis	20	204	6.74084e-06	ROCK2, PI3K cat class IA, CCL5, ITGB2, Galpha(q)-specific peptide GPCRs, DOCK2, CD3, LAT, CCR6, PLC-gamma, Galpha(i)-specific peptide GPCRs, PI3K cat class IA (p110-delta), CALDAG-GEFI, PI3K cat class IB (p110-gamma), CD4, SLAP-130(ADAP), ROCK, WASP, Fyn, PLC-gamma 2
Inflammation_Jak-STAT Pathway	18	186	2.35505e-05	PI3K cat class IA, CCL5, ITGB2, PDGF receptor, IL10RA, M-CSF receptor, IL-12RB1, STAT4, IL-10, Tyk2, STAT5A, SHPS-1, STAT5, STAT2, SHIP, PDGF-R-beta, Fyn, CSF2RA
Proliferation_Lymphocyte proliferation	19	209	2.35505e-05	PI3K cat class IA, CCL5, IL-18, IL10RA, IL-12RB1, STAT4, LIGHT(TNFSF14), DOCK2, CD3, IL-10, Tyk2, ARHGEF2, STAT5A, TNF-R2, STAT5, PI3K cat class IA (p110-delta), PI3K cat class IB (p110-gamma), IFNAR2, Fyn
Cell adhesion_Platelet aggregation	16	158	3.64005e-05	ROCK2, PI3K cat class IA, ITGB2, von Willebrand factor, Adenylate cyclase, Adenylate cyclase type IV, LAT, PLC-gamma, PI3K cat class IA (p110-delta), CALDAG-GEFI, PI3K cat class IB (p110-gamma), ROCK, ENP1, PECAM1, PLC-gamma 2, Collagen IV
Cell adhesion_Integrin-mediated cell-matrix adhesion	18	214	9.66995e-05	ROCK2, PI3K cat class IA, ITGB2, Multimerin, ALPHA-PIX, CD53, ITGA5, MSN (moesin), PLC-gamma, ERM proteins, PI3K cat class IA (p110-delta), Integrin, ROCK, WASP, Fyn, Caveolin-1, PLC-gamma 2, Collagen IV
Cell adhesion_Platelet-endothelium-leucocyte interactions	15	174	0.000410079	CCL5, ITGB2, von Willebrand factor, PDGF receptor, IL-18, Multimerin, Endoglin, CD68, SHPS-1, IGFBP7, PDGF-R-beta, PECAM1, Collagen IV, IGFBP7/8, JAM3
Inflammation_NK cell cytotoxicity	14	164	0.00076407	CD3 zeta, IL-12RB1, CD3, LAT, Tyk2, PLC-gamma, PI3K cat class IB (p110-gamma), STAT2, ETS1, Fyn, DAP10, CD94, PLC-gamma 2, Granzyme A
Cell adhesion_Attractive and repulsive receptors	14	175	0.00138455	ROCK2, PI3K cat class IA, ITGB2, Plexin D1, CRMP2, Intersectin, ITGA5, PI3K cat class IA (p110-delta), PI3K cat class IB (p110-gamma), c-Fes, Integrin, ROCK, Fyn, Collagen IV
Chemotaxis	12	137	0.00170973	PI3K cat class IA, CCL5, ITGB2, Galpha(q)-specific peptide GPCRs, DOCK2, IL-16, IL-10, CCR6, Galpha(i)-specific peptide GPCRs, CD4, Integrin, Fyn
Increased Networks	In Data	Total	P (FDR)	Gene transcripts in data
Translation_Translation initiation	10	171	5.25501e-06	RPS2, RPL19, RPL12, RPL27, RPLP0, RPS5, NHP2-like protein 1, RPL3, RPS8, RPL32
Translation_Elongation-Termination	11	233	5.25501e-06	RPS2, RPL19, RPL12, RPL27, RPLP0, eEF1B, RPS5, PDK (PDPK1), RPL3, RPS8, RPL32
Cell cycle_G1-S Interleukin regulation	5	128	0.0354607	NF-kB, NF-kB p65/p65, PDK (PDPK1), Tob1, RelA (p65 NF-kB subunit)
